# Supplementary material for: High continuity of forager ancestry in the Neolithic of the eastern Maghreb
Source: Nature. Author manuscript; Available in PMC 2025 May 22. (PMC12094895; doi:10.1038/s41586-025-08699-4)
Supplement: Supplementary online tables [file NIHMS2069243-supplement-Supplementary_online_tables.xlsx]

## Sheet: S1 (libraries)
Table S1: Library-level information for ancient DNA data
Library ID	Individual ID	Pass/Fail status	Skeletal Code	Burial Code	Date mean (BP)	Full Date	Site	Country	Latitude	Longitude	Skeletal Element	Powder quantity for extraction (mg)	Library preparation	Powder quantity in library (mg)	UDG treatment	Sequencing platform for 1240k capture data	Read Length	Shotgun percentage mapping to hg19	Shotgun mean sequence length	mtDNA coverage	mtDNA mean -or- median read length	mtDNA fraction of C-to-T damage in last base	mtDNA match to consensus sequence 95% CI (from contamMix)	mtDNA haplogroup	1240K coverage at targeted positions	1240K unique SNPs hit	1240K mean -or- median read length	1240K fraction of C-to-T damage in last base	1240K sequences hitting X chr	1240K sequences hitting Y chr	Genetically determined sex	Contamination estimate from X-chr (ANGSD)	X-chr contam. Z-score	X-chr contam. # SNPs used
S13900.Y1.E2.L1	I13900	Fail (mt.contam<0.7)	1935-6 A1	H1-Burial A	..	> 10000 BP	Afalou Bou Rhummel	Algeria	36.6455	5.37282	cochlea	56	double-stranded	5.6	partial	NextSeq 500	2x76, 2x7	0.00240474	64.4	1.411	72.4	0.02			0.01	11387	75.9	0.012	202	103	M
S13901.Y1.E2.L1	I13901	Pass (with damage restriction)	1935-6 A2	H2-Burial A	..	> 10000 BP	Afalou Bou Rhummel	Algeria	36.645508	5.372823	cochlea	86	double-stranded	8.6	partial	NextSeq 500	2x76, 2x7	0.0057683	46.9	2.107	59.7	0.04	[0.519,0.742]	H2	0.024	28302	56.6	0.135	527	293	M
S13901.Y1.E3.L1	I13901	Pass (with damage restriction)	1935-6 A2	H2-Burial A	..	> 10000 BP	Afalou Bou Rhummel	Algeria	36.645508	5.372823	cochlea	86	single-stranded	4.3	USER	HiSeq X10	2x101, 2x8	0.01682	40.3	7.615	58.1	0.137	[0.905, 0.943]	H2	0.054068	53107	55.5	0.194	1141	519	M	0.122	1.87692	33
S13901.Y1.E4.L1	I13901	Pass (with damage restriction)	1935-6 A2	H2-Burial A	..	> 10000 BP	Afalou Bou Rhummel	Algeria	36.645508	5.372823	cochlea	86	single-stranded	4.3	USER	HiSeq X10	2x101, 2x8	0.0167203	39.9	6.327	57.2	0.134	[0.922, 0.959]	H2	0.044309	43844	54.3	0.197	943	438	M
S13901.Y1.E5.L1	I13901	Pass (with damage restriction)	1935-6 A2	H2-Burial A	..	> 10000 BP	Afalou Bou Rhummel	Algeria	36.645508	5.372823	cochlea	86	single-stranded	4.3	USER	HiSeq X10	2x101, 2x8	0.0167033	42	10.46	62.3	0.143	[0.883, 0.926]	H2	0.115476	107092	58.4	0.2	2384	1260	M	0.0523	1.6871	74
S13901.Y1.E6.L1	I13901	Pass (with damage restriction)	1935-6 A2	H2-Burial A	..	> 10000 BP	Afalou Bou Rhummel	Algeria	36.645508	5.372823	cochlea	86	single-stranded	4.3	USER	HiSeq X10	2x101, 2x8	0.0244963	45.8	11.24	62.1	0.154	[0.870, 0.915]	H+195	0.130245	117228	58.4	0.2	2587	1359	M	0.185	3.77551	74
S13901.Y1.E7.L1	I13901	Pass (with damage restriction)	1935-6 A2	H2-Burial A	..	> 10000 BP	Afalou Bou Rhummel	Algeria	36.645508	5.372823	cochlea	86	single-stranded	4.3	USER	HiSeq X10	2x101, 2x8	0.0215302	44.7	12.08	62.3	0.146	[0.897, 0.934]	HV	0.122301	112480	58.2	0.204	2530	1220	M	0.113	2.56818	65
S13901.Y1.E8.L1	I13901	Pass (with damage restriction)	1935-6 A2	H2-Burial A	..	> 10000 BP	Afalou Bou Rhummel	Algeria	36.645508	5.372823	cochlea	86	single-stranded	1.4	USER	HiSeq X10	2x101, 2x8	0.0216171	44.7	10.19	61.5	0.124	[0.906, 0.943]	H2	0.115535	105510	57.4	0.205	2293	1168	M	0.196	3.5	75
S20824.Y1.E4.L1	I20824	Pass	P5951	Skeleton 2	8103	6228-6076 calBCE (7300±35 BP, PSUAMS-9393)	Djebba	Tunisia	36.490556	9.092222	cochlea	37	double-stranded	7.4	partial	HiSeq X10	2x101, 2x7	0.276837	50.5	49.65	55.5	0.157	[0.980, 0.998]	U6a3+185	0.602467	494540	57.8	0.1635	23559	254	F
S20825.Y1.E4.L1	I20825	Pass	P5952	Skeleton 1	7900	6021-5850 calBCE (7075±35 BP, PSUAMS-9394)	Djebba	Tunisia	36.490556	9.092222	cochlea	36	double-stranded	7.2	partial	HiSeq X10	2x101, 2x7	0.215123	55.3	31.82	63.8	0.0905	[0.971, 0.993]	U6a	0.324447	322882	63.7	0.1145	6984	4696	M	-0.00169	-1.72449	255
S20826.Y1.E4.L1	I20826	Fail (<500.SNPs, sexratio=0.200)	P5953	US3101, S.3	..	..	Doukanet el Khoutifa	Tunisia	35.8516	9.54948	cochlea	36	double-stranded	7.2	partial	HiSeq X10	2x101, 2x7	0.000386924	55.7	0.01286	53.2	0			0.00031	350	62.6	0.081	8	2	U
S22577.Y1.E1.L1	I22577	Pass	P6846	S5A	6352	4450-4355 calBCE (5575±22 BP) [R_Combine: (5540±30 BP, UGAMS-72042), (5610±30 BP, UGAMS-72043)]	Doukanet el Khoutifa	Tunisia	35.8515696	9.5494781	cochlea	36	double-stranded	7.2	partial	HiSeq X10	2x101, 2x7	0.0214308	52.9	19.93	50.8	0.127	[0.943, 0.983]	U6a'b'd+16311	0.299682	288888	56.2	0.138	5663	3967	M	0.00872	0.889796	179
S22864.Y1.E1.L1	I22577	Pass (merge)	P6934	S5B	6352	4450-4355 calBCE (5575±22 BP) [R_Combine: (5540±30 BP, UGAMS-72042), (5610±30 BP, UGAMS-72043)]	Doukanet el Khoutifa	Tunisia	35.8515696	9.5494781	cochlea	36	double-stranded	7.2	partial	HiSeq X10	2x101, 2x7	0.0654606	49	105.1	56.9	0.1135	[0.977, 0.994]	U6b	1.78861	828330	60.2	0.13	35320	24413	M	0.00505	3.60714	3641
S22578.Y1.E1.L1	I22578	Fail (<2500.SNPs)	P6847	J2, J2	..	..	Doukanet el Khoutifa	Tunisia	35.8516	9.54948	cochlea	36	double-stranded	7.2	partial	HiSeq X10	2x101, 2x7	0.000489045	68.3	0.1772	62.5	0.0415			0.00175815	1646	70.8	0.033	83	6	U
S22579.Y1.E1.L1	I22579	Fail (<2500.SNPs)	P6848	S11	..	..	Doukanet el Khoutifa	Tunisia	35.8516	9.54948	cochlea	36	double-stranded	7.2	partial	HiSeq X10	2x101, 2x7	5.20506e-05	42.4	0.008389	34.8	0			8.34319e-05	92	48.7	0.045	2	0	U
S22581.Y1.E1.L1	I22581	Fail (<2500.SNPs)	P6850	S2, S2	..	..	Doukanet el Khoutifa	Tunisia	35.8516	9.54948	tooth	36	double-stranded	7.2	partial	HiSeq X10	2x101, 2x7	0.000157568	54.3	2.285	45.2	0.1455	[0.754, 0.946]	HV	0.0005397	511	63.6	0.046	14	10	U
S22582.Y1.E1.L1	I22582	Fail (<2500.SNPs)	P6851	S9, S9	..	..	Doukanet el Khoutifa	Tunisia	35.8516	9.54948	tooth	38	double-stranded	7.6	partial	HiSeq X10	2x101, 2x7	0.000372491	59.9	1.321	48	0.2035			0.0015826	1763	54.7	0.124	38	30	U
S22824.Y1.E2.L1	I22824	Fail (<2500.SNPs)	P6855	S4	..	..	Doukanet el Khoutifa	Tunisia	35.8516	9.54948	cochlea	38	double-stranded	7.6	partial	HiSeq X10	2x101, 2x7	0.000152603	59.1	0.0408	67.6	0			0.000547	635	73.1	0.0105	18	9	U
S22825.Y1.E2.L1	I22825	Fail (<2500.SNPs)	P6856	S1S10	..	..	Doukanet el Khoutifa	Tunisia	35.8516	9.54948	cochlea	38	double-stranded	7.6	partial	HiSeq X10	2x101, 2x7	0.00140545	59.9	0.1062	58.7	0			0.001299	1526	63.4	0.014	34	16	U
S22826.Y1.E2.L1	I22826	Fail (<2500.SNPs)	P6857	S3	..	..	Doukanet el Khoutifa	Tunisia	35.8516	9.54948	tooth	36	double-stranded	7.2	partial	HiSeq X10	2x101, 2x7	0.00011544	40.4	0.2458	47.9	0.1505			0.000444	539	67.3	0.016	19	4	U
S22827.Y1.E2.L1	I22827	Fail (<2500.SNPs)	P6858	S8A	..	..	Doukanet el Khoutifa	Tunisia	35.8516	9.54948	tooth	37	double-stranded	7.4	partial	HiSeq X10	2x101, 2x7	0.00100263	73.7	0.1316	53.2	0.0415			0.000342	413	62.4	0.0175	10	5	U
S22852.Y1.E2.L1	I22852	Pass	P6921	SHM-1 T2	5864	4035-3804 calBCE (5130±25 BP, PSUAMS-9396)	Hergla	Tunisia	36.019	10.496	cochlea	37	double-stranded	7.4	partial	HiSeq X10	2x101, 2x7	0.0755911	61.2	44.56	56.8	0.15	[0.804, 0.961]	R0a2	0.819268	591010	62.3	0.1495	15584	10704	M	0.00636	2.05161	1096
S22580.Y1.E1.L1	I22580	Pass	P6849	IND. C	7039	5211-4956 calBCE (6135±35 BP, PSUAMS-9395)	Doukanet el Khoutifa	Tunisia	35.8516	9.54948	tooth	35	double-stranded	7	partial	HiSeq X10	2x101, 2x7	0.00130103	58.7	26.88	54.5	0.098	[0.992, 1.000]	U6d	0.0170809	19514	62.5	0.1125	734	8	F
S22861.Y1.E1.L1	I22580	Pass (merge)	P6931	IND. A	7039	5211-4956 calBCE (6135±35 BP, PSUAMS-9395)	Doukanet el Khoutifa	Tunisia	35.8516	9.54948	cochlea	38	double-stranded	7.6	partial	HiSeq X10	2x101, 2x7	0.158267	44.4	128.7	54.3	0.1355	[0.967, 0.990]	U6d	2.30788	840205	56	0.159	88143	1174	F
S22865.Y1.E1.L1	I22580	Pass (merge)	P6935	B 4	7039	5211-4956 calBCE (6135±35 BP, PSUAMS-9395)	Doukanet el Khoutifa	Tunisia	35.8516	9.54948	cochlea	38	double-stranded	7.6	partial	HiSeq X10	2x101, 2x7	0.303104	45.6	156.4	54.8	0.122	[0.972, 0.992]	U6d	3.42952	882992	55.7	0.1425	127747	1708	F
S22862.Y1.E1.L1	I22862	Pass	P6932	B1/B2	..	~5300-4900 BCE	Doukanet el Khoutifa	Tunisia	35.8515696	9.5494781	cochlea	38	double-stranded	7.6	partial	HiSeq X10	2x101, 2x7	0.0226415	47.9	32.9	54.1	0.1115	[0.961, 0.990]	U6d	0.481469	433044	58.8	0.1245	19726	216	F
S22866.Y1.E1.L1	I22866	Pass	P6936	B7	6727	4878-4712 calBCE (5910±30 BP, PSUAMS-9397)	Doukanet el Khoutifa	Tunisia	35.8515696	9.5494781	cochlea	37	double-stranded	7.4	partial	HiSeq X10	2x101, 2x7	0.342531	45.2	200.4	54.1	0.126	[0.972, 0.991]	U5b2b1	3.07919	873950	54.7	0.141	114637	1648	F
S22867.Y1.E1.L1	I22867	Pass	P6937	S5	6783	4938-4728 calBCE (5960±30 BP, UGAMS-72039)	Doukanet el Khoutifa	Tunisia	35.8515696	9.5494781	cochlea	37	double-stranded	7.4	partial	HiSeq X10	2x101, 2x7	0.154614	45.5	145.3	56.2	0.117	[0.975, 0.992]	L3f1b+16292	2.62263	880767	58.1	0.1395	50340	35785	M	0.00625	5.20833	5359

## Sheet: S2 (qpadm)
Table S2: qpAdm results
Test pop/ind	Proxy 1	Proxy 2	Proxy 3	Proportion 1	Proportion 2	Proportion 3	Std err 1	Std err 2	Std err 3	p-value	p (single source)**
Djebba	OUB+IAM	Sicily HG		0.969	0.031		0.008	0.008		0.80288
Djebba	OUB+IAM	Spain EN		0.988	0.012		0.013	0.013		0.017152
Djebba	OUB+IAM	Sardinia N		0.981	0.019		0.013	0.013		0.040704
Djebba	TAF	Spain EN		0.986	0.014		0.015	0.015		0.000827
Djebba	TAF	Sardinia N		0.98	0.02		0.015	0.015		9.3e-05
I20824	OUB+IAM	Sicily HG		0.98	0.02		0.01	0.01		0.216911	0.0981785
I20824	OUB+IAM	Spain EN		0.997	0.003		0.014	0.014		0.066878	0.106462
I20825	OUB+IAM	Sicily HG		0.943	0.057		0.011	0.011		0.358424
I20825	OUB+IAM	Spain EN		0.978	0.022		0.016	0.016		0.000189
I20825	OUB+IAM	Sardinia N		0.968	0.032		0.016	0.016		9.8e-05
SKH	OUB+IAM	Spain EN		0.443	0.557		0.014	0.014		2.92891e-39
SKH	OUB+IAM	Israel C		0.311	0.689		0.016	0.016		0.000229
SKH	OUB+IAM	Israel C	Spain EN	0.329	0.547	0.124	0.017	0.053	0.044	0.005511
SKH	OUB+IAM	Israel C	Spain Mes	0.293	0.667	0.04	0.016	0.016	0.01	0.077963
SKH	OUB+IAM	Israel C	Sardinia N	0.325	0.52	0.156	0.016	0.044	0.037	0.152886
SKH	Djebba	Israel C	Spain EN	0.336	0.556	0.107	0.017	0.055	0.046	0.067536
KTG	OUB+IAM	Spain EN		0.166	0.834		0.01	0.01		0.680994
KEB	OUB+IAM	Israel C	Spain EN	0.322	0.168	0.51	0.02	0.071	0.059	0.143122
KEB	OUB+IAM	Spain EN		0.354	0.646		0.014	0.014		0.044249
KEB	KTG	SKH	OUB+IAM	0.616	0.232	0.151	0.079	0.113	0.04	0.079413
KEB	KTG	OUB+IAM		0.777	0.223		0.019	0.019		0.02484
I22580 (DEK)	OUB+IAM	Spain EN		0.924	0.076		0.018	0.018		0.178179
I22862 (DEK)	OUB+IAM	Spain EN		0.891	0.109		0.018	0.018		0.026756
I22862 (DEK)	OUB+IAM	Spain EN	Sicily HG	0.876	0.095	0.029	0.018	0.02	0.012	0.093115
DEK1	OUB+IAM	Spain EN		0.917	0.083		0.015	0.015		0.157692
I22580 (DEK)	OUB+IAM	Israel C		0.929	0.071		0.021	0.021		0.004632
I22862 (DEK)	OUB+IAM	Israel C		0.888	0.112		0.022	0.022		0.000358
I22862 (DEK)	OUB+IAM	Israel C	Sicily HG	0.859	0.101	0.04	0.022	0.022	0.011	0.016282
I22580 (DEK)	OUB+IAM	Israel C	Sicily HG	0.915	0.073	0.012	0.021	0.021	0.011	0.002333
I22866 (DEK)	OUB+IAM	Israel C		0.832	0.168		0.021	0.021		0.756956
I22577 (DEK)	OUB+IAM	Israel C		0.759	0.241		0.024	0.024		0.001767
I22867 (DEK)	OUB+IAM	Israel C		0.701	0.299		0.022	0.022		0.012288
I22852 (Hergla)	OUB+IAM	Israel C		0.559	0.441		0.023	0.023		6.29111e-07
I22866 (DEK)	OUB+IAM	Spain EN		0.872	0.128		0.018	0.018		0.066409
I22577 (DEK)	OUB+IAM	Spain EN		0.806	0.194		0.02	0.02		0.000456
I22867 (DEK)	OUB+IAM	Spain EN		0.746	0.254		0.019	0.019		0.043524
I22852 (Hergla)	OUB+IAM	Spain EN		0.634	0.366		0.02	0.02		7.65325e-07
I22866 (DEK)	OUB+IAM	Israel C	Spain EN	0.825	0.127	0.049	0.022	0.063	0.054	0.413373
I22577 (DEK)	OUB+IAM	Israel C	Spain EN	0.761	0.121	0.118	0.024	0.067	0.055	0.012329
I22867 (DEK)	OUB+IAM	Israel C	Spain EN	0.709	0.123	0.168	0.023	0.068	0.057	0.602354
I22852 (Hergla)	OUB+IAM	Israel C	Spain EN	0.578	0.204	0.218	0.024	0.069	0.058	0.000435
I22866 (DEK)	DEK1	Israel C		0.891	0.109		0.024	0.024		0.012099
I22577 (DEK)	DEK1	Israel C		0.822	0.178		0.027	0.027		0.003726
I22867 (DEK)	DEK1	Israel C		0.76	0.24		0.025	0.025		0.867928
I22852 (Hergla)	DEK1	Israel C		0.618	0.382		0.024	0.024		0.021911
DEK2	OUB+IAM	Israel C		0.763	0.237		0.015	0.015		0.143961
DEK2	OUB+IAM	Spain EN		0.812	0.188		0.013	0.013		4.6e-05
DEK2	OUB+IAM	Israel C	Spain EN	0.771	0.137	0.092	0.016	0.046	0.038	0.264565
DEK2	DEK1	Israel C		0.826	0.174		0.018	0.018		0.233071
DEK2	DEK1	Levant N		0.82	0.18		0.019	0.019		0.031617
DEK2	DEK1	Natufian		0.771	0.229		0.025	0.025		0.04816
DEK2	DEK1	Spain EN		0.885	0.115		0.016	0.016		4e-06
I22852 (Hergla)	DEK2	Spain EN		0.795	0.205		0.024	0.024		0.013592
I22852 (Hergla)	DEK2	Israel C		0.739	0.261		0.03	0.03		0.001978
I22852 (Hergla)	DEK1	Israel C	Spain EN	0.612	0.301	0.087	0.024	0.067	0.058	0.017213
I22852 (Hergla)	DEK2	Israel C	Spain EN	0.739	0.135	0.126	0.03	0.071	0.056	0.01603
ABR	TAF	Sicily HG		1.005	-0.005		0.016	0.016		0.129726	0.185204
ABR	TAF	Spain EN		0.976	0.024		0.026	0.026		0.335177	0.362593
OUB	TAF	Spain Mes		1.009	-0.009		0.009	0.009		0.194884
OUB	TAF	Spain EN		0.996	0.004		0.012	0.012		0.252285
IAM4-5	OUB	Spain Mes		0.985	0.015		0.011	0.011		0.26832
IAM4-5	OUB	Spain EN		0.993	0.007		0.016	0.016		0.190914
IAM6	OUB	Spain Mes		0.989	0.011		0.025	0.025		0.534345
IAM6	OUB	Spain EN		0.96	0.04		0.034	0.034		0.950682
iam004	OUB	Spain Mes		0.984	0.016		0.014	0.014		0.148361
iam004	OUB	Spain EN		0.953	0.047		0.02	0.02		0.687943
IAM7	OUB	Spain Mes		0.96	0.04		0.018	0.018		0.025006
IAM7	OUB	Spain EN		0.904	0.096		0.025	0.025		0.560696
IAM7	OUB	Israel C		0.895	0.105		0.03	0.03		0.306641
IAM	OUB	Spain Mes		0.983	0.017		0.01	0.01		0.297476
IAM	OUB	Spain EN		0.975	0.025		0.013	0.013		0.366298
ABR (all data)	TAF	Spain EN		0.751	0.249		0.011	0.011		3.73585e-08
ABR (all data)	OUB+IAM	Spain EN		0.759	0.241		0.013	0.013		8.9137e-09
ABR (all data)	TAF	CEU		0.732	0.268		0.011	0.011		2.8e-05
ABR (all data)	OUB+IAM	CEU		0.723	0.277		0.013	0.013		0.02349
**For selected models with ~100% inferred ancestry related to proxy source 1, we report the qpAdm p-value for a reduced fit with only the single source

## Sheet: S3 (f4)
Table S3: f4-statistics testing for differential allele-sharing
Pop A	Pop B	Pop C	Pop D	f4(A, B; C, D)	Std Err	Z-score	#SNPs
Allele-sharing between Djebba and European hunter-gatherers
Djebba	OUB+IAM	Serbia Mes	Iran_N	0.000812	0.000263	3.084	617258
Djebba	OUB+IAM	Serbia Mes	Kenya_PastoralN	0.000972	0.000282	3.446	620885
Djebba	OUB+IAM	Serbia Mes	Turkey_N	0.000761	0.000216	3.519	623306
Djebba	OUB+IAM	Serbia Mes	Cameroon_SMA	0.001239	0.000355	3.494	623126
I20825	OUB+IAM	Serbia Mes	Iran_N	0.001292	0.000361	3.581	308828
I20825	OUB+IAM	Serbia Mes	Kenya_PastoralN	0.001882	0.000374	5.037	310671
I20825	OUB+IAM	Serbia Mes	Turkey_N	0.001277	0.000285	4.473	311757
I20825	OUB+IAM	Serbia Mes	Cameroon_SMA	0.001506	0.000464	3.243	311694
I20824	OUB+IAM	Serbia Mes	Iran_N	0.000589	0.00031	1.9	473764
I20824	OUB+IAM	Serbia Mes	Kenya_PastoralN	0.000458	0.000325	1.408	475862
I20824	OUB+IAM	Serbia Mes	Turkey_N	0.000534	0.000252	2.122	477311
I20824	OUB+IAM	Serbia Mes	Cameroon_SMA	0.001194	0.000413	2.887	477188
I20825	TAF	Serbia Mes	Iran_N	0.001049	0.000321	3.264	304235
I20825	TAF	Serbia Mes	Kenya_PastoralN	0.00145	0.000347	4.175	305667
I20825	TAF	Serbia Mes	Turkey_N	0.000969	0.00026	3.724	306389
I20825	TAF	Serbia Mes	Cameroon_SMA	0.000909	0.000426	2.133	306359
I20824	TAF	Serbia Mes	Iran_N	0.000126	0.000273	0.461	467407
I20824	TAF	Serbia Mes	Kenya_PastoralN	0.000151	0.000293	0.514	469032
I20824	TAF	Serbia Mes	Turkey_N	0.000247	0.000217	1.135	470028
I20824	TAF	Serbia Mes	Cameroon_SMA	0.000639	0.000379	1.686	469959
I20825	I20824	Serbia Mes	Iran_N	0.000863	0.000444	1.942	165357
I20825	I20824	Serbia Mes	Kenya_PastoralN	0.001198	0.000452	2.65	165672
I20825	I20824	Serbia Mes	Turkey_N	0.000898	0.000346	2.594	165786
I20825	I20824	Serbia Mes	Cameroon_SMA	0.000294	0.000574	0.512	165780
I20825	OUB+IAM	Sicily HG	Northern WHG	-2.9e-05	0.000251	-0.116	310638
I20825	OUB+IAM	Sicily HG	Spain Mes	0.00062	0.000298	2.081	311106
I20825	OUB+IAM	Sicily HG	Serbia Mes	0.000355	0.00022	1.616	311494
I20825	OUB+IAM	Sicily HG	Russia Mes	0.0008	0.000351	2.279	310145
I20824	OUB+IAM	Sicily HG	Northern WHG	-0.00021	0.000218	-0.966	475926
I20824	OUB+IAM	Sicily HG	Spain Mes	0.000131	0.000252	0.522	476469
I20824	OUB+IAM	Sicily HG	Serbia Mes	-0.000175	0.00019	-0.923	476963
I20824	OUB+IAM	Sicily HG	Russia Mes	0.000182	0.000291	0.625	475224
Allele-sharing with Natufians
Natufian	Israel C	Djebba	Cameroon_SMA	0.002769	0.000399	6.935	345722
Natufian	Israel C	TAF	Cameroon_SMA	0.002596	0.000338	7.679	509168
Natufian	Israel C	ABR	Cameroon_SMA	0.002493	0.001039	2.4	34447
Natufian	Israel C	OUB+IAM	Cameroon_SMA	0.00323	0.000368	8.766	515387
Natufian	Israel C	Serbia Mes	Cameroon_SMA	-0.002171	0.000314	-6.908	515400
Natufian	Israel C	Spain EN	Cameroon_SMA	-0.003529	0.00031	-11.377	508196
Allele-sharing between Sicily hunter-gatherers and Maghrebi groups
Sicily HG	Northern WHG	OUB+IAM	Iran_N	0.000181	0.000199	0.912	1064228
Sicily HG	Northern WHG	OUB+IAM	Kenya_PastoralN	-1.9e-05	0.000172	-0.109	1084535
Sicily HG	Northern WHG	OUB+IAM	Turkey_N	0.000314	0.000186	1.691	1109625
Sicily HG	Northern WHG	OUB+IAM	Cameroon_SMA	-4.2e-05	0.00019	-0.22	1106148
Sicily HG	Northern WHG	Djebba	Iran_N	4.3e-05	0.00021	0.204	615477
Sicily HG	Northern WHG	Djebba	Kenya_PastoralN	-0.000186	0.000176	-1.058	618847
Sicily HG	Northern WHG	Djebba	Turkey_N	0.000184	0.000193	0.957	620962
Sicily HG	Northern WHG	Djebba	Cameroon_SMA	-0.000343	0.000198	-1.735	620821
Sicily Epigravettian	Northern WHG	OUB+IAM	Iran_N	-0.000168	0.000225	-0.745	1053840
Sicily Epigravettian	Northern WHG	OUB+IAM	Kenya_PastoralN	-0.000312	0.000201	-1.556	1072740
Sicily Epigravettian	Northern WHG	OUB+IAM	Turkey_N	6e-05	0.000212	0.285	1095215
Sicily Epigravettian	Northern WHG	OUB+IAM	Cameroon_SMA	-0.000411	0.00022	-1.868	1092238
Sicily Epigravettian	Northern WHG	Djebba	Iran_N	-8.2e-05	0.000236	-0.347	612895
Sicily Epigravettian	Northern WHG	Djebba	Kenya_PastoralN	-0.0002	0.000203	-0.989	616097
Sicily Epigravettian	Northern WHG	Djebba	Turkey_N	0.000141	0.000222	0.633	618028
Sicily Epigravettian	Northern WHG	Djebba	Cameroon_SMA	-0.000482	0.000228	-2.116	617908
Sicily Mes	Northern WHG	OUB+IAM	Iran_N	4e-05	0.000281	0.141	944286
Sicily Mes	Northern WHG	OUB+IAM	Kenya_PastoralN	-0.000193	0.000244	-0.79	955128
Sicily Mes	Northern WHG	OUB+IAM	Turkey_N	3.8e-05	0.000262	0.144	965376
Sicily Mes	Northern WHG	OUB+IAM	Cameroon_SMA	7.7e-05	0.000273	0.28	964287
Sicily Mes	Northern WHG	Djebba	Iran_N	1.1e-05	0.000298	0.036	573171
Sicily Mes	Northern WHG	Djebba	Kenya_PastoralN	-0.000231	0.000263	-0.881	575193
Sicily Mes	Northern WHG	Djebba	Turkey_N	7e-06	0.000285	0.023	576223
Sicily Mes	Northern WHG	Djebba	Cameroon_SMA	2e-06	0.000292	0.006	576188
Allele-sharing between Tunisia and early southern European farmers
Djebba	OUB+IAM	Spain EN	Sicily EN	0.000328	0.000261	1.258	602843
DEK1	OUB+IAM	Spain EN	Sicily EN	0.00023	0.000241	0.953	922385
DEK2	OUB+IAM	Spain EN	Sicily EN	3.9e-05	0.00023	0.169	948661
Hergla	OUB+IAM	Spain EN	Sicily EN	0.000256	0.000341	0.752	553889
Djebba	OUB+IAM	Spain EN	Sicily MN	3.8e-05	0.000218	0.176	611222
DEK1	OUB+IAM	Spain EN	Sicily MN	0.000304	0.000202	1.506	939031
DEK2	OUB+IAM	Spain EN	Sicily MN	8e-05	0.000202	0.397	967083
Hergla	OUB+IAM	Spain EN	Sicily MN	5.1e-05	0.000293	0.172	560850
Djebba	OUB+IAM	Spain EN	Sardinia N	0.000141	0.000199	0.709	600346
DEK1	OUB+IAM	Spain EN	Sardinia N	0.000108	0.000188	0.576	914092
DEK2	OUB+IAM	Spain EN	Sardinia N	-1e-06	0.000175	-0.006	938488
Hergla	OUB+IAM	Spain EN	Sardinia N	-0.000102	0.000256	-0.398	552890
DEK+Hergla	OUB+IAM	Spain EN	Sicily EN	0.000227	0.000212	1.073	984691
DEK+Hergla	OUB+IAM	Spain EN	Sicily MN	0.000171	0.000181	0.948	1006397
DEK+Hergla	OUB+IAM	Spain EN	Sardinia N	3.8e-05	0.000158	0.24	970257
Allele-sharing between DEK1 and Laka
DEK1	Djebba	Laka	Mende	0.000379	0.000247	1.532	582838
DEK1	Djebba	Laka	Cameroon_SMA	0.000118	0.000251	0.469	582839
DEK1	DEK2	Laka	Mende	0.000266	0.000217	1.227	904105
DEK1	DEK2	Laka	Cameroon_SMA	0.000285	0.000218	1.307	903969
DEK1	Hergla	Laka	Mende	0.000354	0.000317	1.114	538255
DEK1	Hergla	Laka	Cameroon_SMA	0.000605	0.000311	1.947	538267

## Sheet: S4 (outgroups)
Table S4: qpAdm p-values with present-day outgroup populations
			Outgroup added
		Fulani	Laka	Bulala	none
	DEK1	0.001719	0.000219	0.001403	0.000898
Test population	DEK2	0.001461	0.003066	0.007301	0.001997
	Hergla	7e-06	0.000548	0.000228	8.1e-05
Shown are qpAdm p-values for models including one or none of three different present-day populations as outgroups (see Methods for details). If the ancient Tunisia individuals ("test population") carried some ancestry related to the present-day populations (more closely related than to the proxy sources in the model), we would expect the models containing those populations as outgroups to have wo…

## Sheet: S5 (ALDER, DATES)
Table S5: ALDER and DATES results
DATES	Test individual	Ref1	Ref2	Result (gen)	Std Err	Z-score
	I20824	TAF	Spain EN	-28.724	50.99	-0.563326
	I20825	TAF	Spain EN	23.926	8.428	2.83887
	IAM.4.5	TAF	Spain EN	2.799	5.9	0.474407
	IAM.7	TAF	Spain EN	5.17	3.292	1.57047
	iam004	TAF	Spain EN	141.763	65.978	2.14864
	I22852	TAF	Spain EN	29.035	16.312	1.77998
	I22580	TAF	Spain EN	5.182	5.487	0.944414
	I22862	TAF	Spain EN	28.792	7.526	3.82567
	I22866	TAF	Spain EN	14.614	2.694	5.42465
	I22577	TAF	Spain EN	17.658	4.995	3.53514
	I22867	TAF	Spain EN	17.28	3.106	5.56343
	I22852	TAF	Israel C	13.602	12.334	1.10281
	I22866	TAF	Israel C	13.817	2.353	5.87208
	I22577	TAF	Israel C	16.523	5.579	2.96164
	I22867	TAF	Israel C	17.798	3.255	5.4679
	I20824	TAF	Serbia Mes	-4.029	27.863	-0.1446
	I20825	TAF	Serbia Mes	18.581	3.128	5.94022
DATES, no affine	Test individual	Ref1	Ref2	Result (gen)	Std Err	Z-score
	I20824	TAF	Spain EN	4.701	13.594	0.345814
	I20825	TAF	Spain EN	18.262	9.762	1.87072
	IAM.4.5	TAF	Spain EN	8.662	3.877	2.2342
	IAM.7	TAF	Spain EN	11.85	3.755	3.15579
	iam004	TAF	Spain EN	1.178	2.667	0.441695
	I22852	TAF	Spain EN	17.752	14.403	1.23252
	I22580	TAF	Spain EN	6.848	5.266	1.30042
	I22862	TAF	Spain EN	25.839	6.001	4.30578
	I22866	TAF	Spain EN	15.725	2.406	6.53574
	I22577	TAF	Spain EN	4.989	1.857	2.68659
	I22867	TAF	Spain EN	16.407	3.478	4.71737
	I22852	TAF	Israel C	12.489	7.42	1.68315
	I22866	TAF	Israel C	15.443	1.996	7.73697
	I22577	TAF	Israel C	5.043	1.551	3.25145
	I22867	TAF	Israel C	16.77	3.168	5.29356
	I20824	TAF	Serbia Mes	3.881	2.43	1.59712
	I20825	TAF	Serbia Mes	13.865	6.484	2.13834
ALDER	Test individual	Ref1	Ref2	Result (gen)	Std Err	Z-score
	I20824	TAF	Spain EN	21.82	11.71	1.86336
	I20825	TAF	Spain EN	19.26	6.45	2.98605
	IAM.4.5	TAF	Spain EN	19.46	122.96	0.158263
	IAM.7	TAF	Spain EN	7.87	3.89	2.02314
	iam004	TAF	Spain EN	N/A
	I22852	TAF	Spain EN	4.73	3.64	1.29945
	I22580	TAF	Spain EN	8.95	4.04	2.21535
	I22862	TAF	Spain EN	N/A
	I22866	TAF	Spain EN	11.5	3	3.83333
	I22577	TAF	Spain EN	4.42	1.51	2.92715
	I22867	TAF	Spain EN	9.59	7.53	1.27357
	I22852	TAF	Israel C	11.37	18.08	0.628872
	I22866	TAF	Israel C	12.64	2.33	5.42489
	I22577	TAF	Israel C	4.37	1.39	3.14388
	I22867	TAF	Israel C	11.11	7.01	1.58488
	I20824	TAF	Serbia Mes	16.3	6.41	2.5429
	I20825	TAF	Serbia Mes	18.19	2.95	6.1661
ALDER amplitude	Test individual	Ref1	Ref2	Result	Std Err	Z-score
	I20824	TAF	Spain EN	5.909e-05	3.604e-05	1.63957
	I20825	TAF	Spain EN	0.00017412	3.872e-05	4.4969
	IAM.4.5	TAF	Spain EN	8.888e-05	0.00024839	0.357824
	IAM.7	TAF	Spain EN	0.00017825	6.935e-05	2.5703
	iam004	TAF	Spain EN	N/A
	I22852	TAF	Spain EN	0.00022843	0.00011368	2.00941
	I22580	TAF	Spain EN	0.0003382	8.244e-05	4.10238
	I22862	TAF	Spain EN	N/A
	I22866	TAF	Spain EN	0.00039725	5.965e-05	6.65968
	I22577	TAF	Spain EN	0.00031669	5.931e-05	5.33957
	I22867	TAF	Spain EN	0.00040039	0.0001244	3.21857
	I22852	TAF	Israel C	0.0002625	0.00013244	1.98203
	I22866	TAF	Israel C	0.00037364	5.484e-05	6.81327
	I22577	TAF	Israel C	0.00029379	4.811e-05	6.10663
	I22867	TAF	Israel C	0.00034665	8.55e-05	4.05439
	I20824	TAF	Serbia Mes	0.00010156	4.976e-05	2.041
	I20825	TAF	Serbia Mes	0.00027969	5.664e-05	4.93803

## Sheet: S6 (ROH)
Table S6: ROH results
iid	loc	sum_roh>4	n_roh>4	sum_roh>8	n_roh>8	sum_roh>12	n_roh>12	sum_roh>20	n_roh>20	max_roh	age (BP)	age_range	mean_cov	n_cov_snp	avg_cov_snp
I20824	Djebba	46.1602	8	17.652798999999995	2	0	0	0	0	9.205	8103	6228-6076 calBCE (7300Â±35 BP, PSUAMS-9393)	0.3980416666666667	477650	0.364876
I22580	Doukanet el Khoutifa	98.973	6	98.973	6	81.8108	4	44.2593	2	22.9171	7039	5211-4956 calBCE (6135Â±35 BP, PSUAMS-9395)	0.7879691666666667	945563	3.34771
I22866	Doukanet el Khoutifa	0	0	0	0	0	0	0	0	0	6727	4878-4712 calBCE (5910Â±30 BP, PSUAMS-9397)	0.7023941666666667	842873	1.79533
I22862	Doukanet el Khoutifa	73.1914	8	51.79050599999999	4	27.1402	1	27.1402	1	27.1402	..	6000-2000 BCE	0.3483033333333333	417964	0.287122
I22577	Doukanet el Khoutifa	7.147002000000002	1	0	0	0	0	0	0	7.147002000000002	..	6000-2000 BCE	0.6937766666666667	832532	1.23789
I22867	Doukanet el Khoutifa	0	0	0	0	0	0	0	0	0	..	6000-2000 BCE	0.699105	838926	1.53717
I22852	Hergla	9.020300999999996	2	0	0	0	0	0	0	4.9991	5864	4035-3804 calBCE (5130Â±25 BP, PSUAMS-9396)	0.4745916666666667	569510	0.494816

## Sheet: S7 (IBD)
Table S7: IBD results
iid1	iid2	max_IBD	sum_IBD>8	n_IBD>8	sum_IBD>12	n_IBD>12	sum_IBD>16	n_IBD>16	sum_IBD>20	n_IBD>20	age1	age2	clst1	clst2	study1	study2	loc1	loc2	region1	region2	n_cov_snp1	n_cov_snp2
I22866	I22580	20.0463	20.0463	1	20.0463	1	20.0463	1	20.0463	1	6727	7039	Tunisia_N	Tunisia_N	This study	This study	Doukanet el Khoutifa	Doukanet el Khoutifa	Tunisia	Tunisia	842873	945563
GRG035	I22867	15.6783	15.6783	1	15.6783	1	0	0	0	0	6450	..	France_MN	Tunisia_N	RivollatScienceAdvance2020	This study	Yonne, Gurgy "les Noisats"	Doukanet el Khoutifa	France	Tunisia	572762	838926
skh002.SG	I22867	13.7563	61.3091	6	13.7563	1	0	0	0	0	6620	..	Morocco_SKH_MA	Tunisia_N	SimoesNature2023	This study	Skhirat-Rouaz, Skhirat Necropolis	Doukanet el Khoutifa	Morocco	Tunisia	641817	838926
skh002.SG	I22577	13.7002	24.8147	2	13.7002	1	0	0	0	0	6620	..	Morocco_SKH_MA	Tunisia_N	SimoesNature2023	This study	Skhirat-Rouaz, Skhirat Necropolis	Doukanet el Khoutifa	Morocco	Tunisia	641817	832532
GRG019	I22580	11.3422	11.3422	1	0	0	0	0	0	0	6450	7039	France_MN	Tunisia_N	RivollatScienceAdvance2020	This study	Yonne, Gurgy "les Noisats"	Doukanet el Khoutifa	France	Tunisia	749567	945563
CB13_wNonUDG.SG	I22580	11.0473	11.0473	1	0	0	0	0	0	0	7345	7039	Spain_EN.SG	Tunisia_N	OlaldeMBE2015	This study	Cova Bonica, Vallirana, Catalonia, Barcelona	Doukanet el Khoutifa	Spain	Tunisia	609528	945563
I14173	I22580	10.9357	10.9357	1	0	0	0	0	0	0	5850	7039	Czechia_C_Baalberge	Tunisia_N	PapacScienceAdvances2021	This study	Makotrasy	Doukanet el Khoutifa	Czechia	Tunisia	811949	945563
I22866	I30434	10.8421	10.8421	1	0	0	0	0	0	0	6727	6950	Tunisia_N	Austria_N_LBK	This study	GelabertBioRxiv2023	Doukanet el Khoutifa	Asparn Schletz	Tunisia	Austria	842873	1095434
GRG028	I22867	10.7778	10.7778	1	0	0	0	0	0	0	6671	..	France_MN	Tunisia_N	RivollatScienceAdvance2020	This study	Yonne, Gurgy "les Noisats"	Doukanet el Khoutifa	France	Tunisia	604381	838926
GRG016	I22866	10.6362	10.6362	1	0	0	0	0	0	0	6407	6727	France_MN	Tunisia_N	RivollatScienceAdvance2020	This study	Yonne, Gurgy "les Noisats"	Doukanet el Khoutifa	France	Tunisia	638308	842873
I12438	I22580	10.6183	10.6183	1	0	0	0	0	0	0	5600	7039	England_N_Megalithic_son.I30300.father.I30332	Tunisia_N	FowlerOlaldeNature2021	This study	England, Gloucestershire, Cheltenham, Hazleton North	Doukanet el Khoutifa	United Kingdom	Tunisia	876487	945563
R17.SG	I22867	10.4787	10.4787	1	0	0	0	0	0	0	7216	..	Italy_Central_N.SG	Tunisia_N	AntonioGaoMootsScience2019	This study	Marche, Ripabianca di Monterado	Doukanet el Khoutifa	Italy	Tunisia	516604	838926
skh002.SG	I22866	10.2868	18.3415	2	0	0	0	0	0	0	6620	6727	Morocco_SKH_MA	Tunisia_N	SimoesNature2023	This study	Skhirat-Rouaz, Skhirat Necropolis	Doukanet el Khoutifa	Morocco	Tunisia	641817	842873
I13896	I22580	10.2498	10.2498	1	0	0	0	0	0	0	5486	7039	England_N_Megalithic_sister.I21395.daughter.I30332	Tunisia_N	FowlerOlaldeNature2021	This study	England, Gloucestershire, Cheltenham, Hazleton North	Doukanet el Khoutifa	United Kingdom	Tunisia	648854	945563
I22577	I22580	9.80279	19.1911	2	0	0	0	0	0	0	..	7039	Tunisia_N	Tunisia_N	This study	This study	Doukanet el Khoutifa	Doukanet el Khoutifa	Tunisia	Tunisia	832532	945563
KH150639.SG	I22580	9.74	9.74	1	0	0	0	0	0	0	5100	7039	Germany_Niedertiefenbach_Wartberg_LN.SG	Tunisia_N	ImmelCommBiol2021	This study	Hesse, Niedertiefenbach	Doukanet el Khoutifa	Germany	Tunisia	590323	945563
I6746_wNonUDG.SG	I22866	9.6657	9.6657	1	0	0	0	0	0	0	5526	6727	England_N_wNonUDG.SG	Tunisia_N	BraceDiekmannNatureEcologyEvolution2019	This study	England, Somerset, Burrington Combe, Aveline's Hole	Doukanet el Khoutifa	United Kingdom	Tunisia	908314	842873
R6.SG	I22866	9.4473	9.4473	1	0	0	0	0	0	0	7202	6727	Italy_South_N_oWHG.SG	Tunisia_N	AntonioGaoMootsScience2019	This study	Abruzzo, Grotta de Continenza	Doukanet el Khoutifa	Italy	Tunisia	534798	842873
I22577	I4304	9.4246	9.4246	1	0	0	0	0	0	0	..	6637	Tunisia_N	France_MN_1	This study	OlaldeNature2018	Doukanet el Khoutifa	Clos de Roque	Tunisia	France	832532	815813
I22866	TAF014_wNonUDG	9.3114	9.3114	1	0	0	0	0	0	0	6727	14500	Tunisia_N	Morocco_Iberomaurusian	This study	vandeLoosdrechtScience2018	Doukanet el Khoutifa	Taforalt	Tunisia	Morocco	842873	897022
LBR004	I22867	9.1718	9.1718	1	0	0	0	0	0	0	6797	..	France_EN_MN	Tunisia_N	RivollatScienceAdvance2020	This study	Alpes-Maritimes, Les BrÃ©guiÃ¨res	Doukanet el Khoutifa	France	Tunisia	639020	838926
I1281	I22580	9.1297	9.1297	1	0	0	0	0	0	0	4653	7039	Spain_C	Tunisia_N	MathiesonNature2015	This study	Burgos, Atapuerca, El Mirador Cave	Doukanet el Khoutifa	Spain	Tunisia	623387	945563
GRG032	I22867	9.1183	9.1183	1	0	0	0	0	0	0	6088	..	France_MN	Tunisia_N	RivollatScienceAdvance2020	This study	Yonne, Gurgy "les Noisats"	Doukanet el Khoutifa	France	Tunisia	723723	838926
PSS4693.SG	I22580	8.8765	8.8765	1	0	0	0	0	0	0	5396	7039	France_GrandEst_MN.SG	Tunisia_N	BrunelPNAS2020	This study	Grand-Est (East), Pont-sur-Seine, Ferme de l'Ile	Doukanet el Khoutifa	France	Tunisia	616828	945563
Klein7.SG	I22867	8.8302	8.8302	1	0	0	0	0	0	0	7075	..	Austria_Kleinhadersdorf_LBK_EN.SG	Tunisia_N	MarchExcoffierCell2022	This study	Kleinhadersdorf	Doukanet el Khoutifa	Austria	Tunisia	1149532	838926
PRI001	I22577	8.7871	8.7871	1	0	0	0	0	0	0	6218	..	France_MN	Tunisia_N	RivollatScienceAdvance2020	This study	Prissé-la-Charrière	Doukanet el Khoutifa	France	Tunisia	575724	832532
I22577	I13898	8.6098	8.6098	1	0	0	0	0	0	0	..	5569	Tunisia_N	England_N_Megalithic_son.I30334	This study	FowlerOlaldeNature2021	Doukanet el Khoutifa	England, Gloucestershire, Cheltenham, Hazleton North	Tunisia	United Kingdom	832532	991673
I4073	I22866	8.5402	8.5402	1	0	0	0	0	0	0	3992	6727	Netherlands_LNB_BellBeaker	Tunisia_N	OlaldeNature2018	This study	Oostwoud	Doukanet el Khoutifa	Netherlands	Tunisia	745867	842873
KH150641.SG	I22580	8.4871	8.4871	1	0	0	0	0	0	0	5152	7039	Germany_Niedertiefenbach_Wartberg_LN.SG	Tunisia_N	ImmelCommBiol2021	This study	Hesse, Niedertiefenbach	Doukanet el Khoutifa	Germany	Tunisia	1032064	945563
I11605	I22580	8.45728	8.45728	1	0	0	0	0	0	0	4750	7039	Portugal_LN_Megalithic_father.or.son.I32555	Tunisia_N	OlaldeScience2019	This study	Lisbon, LourinhÃ£, Tholos of Paimogo I	Doukanet el Khoutifa	Portugal	Tunisia	518743	945563
I22867	I22866	8.4468	8.4468	1	0	0	0	0	0	0	..	6727	Tunisia_N	Tunisia_N	This study	This study	Doukanet el Khoutifa	Doukanet el Khoutifa	Tunisia	Tunisia	838926	842873
GRG052	I22867	8.4385	8.4385	1	0	0	0	0	0	0	6450	..	France_MN	Tunisia_N	RivollatScienceAdvance2020	This study	Yonne, Gurgy "les Noisats"	Doukanet el Khoutifa	France	Tunisia	587296	838926
GRG035	I22866	8.3986	8.3986	1	0	0	0	0	0	0	6450	6727	France_MN	Tunisia_N	RivollatScienceAdvance2020	This study	Yonne, Gurgy "les Noisats"	Doukanet el Khoutifa	France	Tunisia	572762	842873
I7187	I22580	8.3502	8.3502	1	0	0	0	0	0	0	6044	7039	Czechia_C_Baalberge	Tunisia_N	PapacScienceAdvances2021	This study	Makotrasy	Doukanet el Khoutifa	Czechia	Tunisia	854371	945563
I22577	I16008	8.3189	8.3189	1	0	0	0	0	0	0	..	7100	Tunisia_N	Slovakia_N_LBK	This study	GelabertBioRxiv2023	Doukanet el Khoutifa	Nitra HornÃ© KrÅ¡kany	Tunisia	Slovakia	832532	760754
Rev5_wNonUDG.SG	I22867	8.26759	8.26759	1	0	0	0	0	0	0	8316	..	Greece_N.SG	Tunisia_N	HofmanovaPNAS2016	This study	Revenia	Doukanet el Khoutifa	Greece	Tunisia	580242	838926
PN112.SG	I22867	8.2181	8.2181	1	0	0	0	0	0	0	5558	..	Ireland_EN_MN.SG	Tunisia_N	CassidyNature2020	This study	Ireland, Clare, Poulnabrone	Doukanet el Khoutifa	Ireland	Tunisia	702419	838926
I2457	I22867	8.171	8.171	1	0	0	0	0	0	0	4056	..	England_C_EBA	Tunisia_N	OlaldeNature2018	This study	England, Wiltshire, Amesbury Down	Doukanet el Khoutifa	United Kingdom	Tunisia	703986	838926
DER002.SG	I22866	8.06091	8.06091	1	0	0	0	0	0	0	7100	6727	Germany_Saxony_LBK_N.SG	Tunisia_N	ChildebayevaHaakMolBioEvo2022	This study	Saxony-Anhalt, Mittelelbe-Saaleregion, Derenburg-MeerenstiegII	Doukanet el Khoutifa	Germany	Tunisia	1019362	842873
I22866	I0676	8.0529	8.0529	1	0	0	0	0	0	0	6727	7792	Tunisia_N	NorthMacedonia_N	This study	MathiesonNature2018	Doukanet el Khoutifa	Skopje, SopiÅ¡te, Govrlevo	Tunisia	North Macedonia	842873	845018
LBR005	I22580	8.0282	8.0282	1	0	0	0	0	0	0	7051	7039	France_EN_MN_o	Tunisia_N	RivollatScienceAdvance2020	This study	Alpes-Maritimes, Les BrÃ©guiÃ¨res	Doukanet el Khoutifa	France	Tunisia	767098	945563
